# Supplementary material for: Intrinsic Capacities, Functional Ability, Physiological Systems, and Caregiver Support: A Targeted Synthesis of Effective Interventions and International Recommendations for Older Adults
Source: Int J Environ Res Public Health. 2023 Mar 1;20(5):4382. doi: 10.3390/ijerph20054382 (PMC10002353; doi:10.3390/ijerph20054382)
Supplement: Supplementary file 1 [file ijerph-20-04382-s001.zip]

Archive with 1 entries (1 files):
- ijerph-2155611-supplementary.pdf
